# Supplementary material for: Structural basis of α-latrotoxin transition to a cation-selective pore
Source: Nat Commun. 2024 Oct 3;15:8551. doi: 10.1038/s41467-024-52635-5 (PMC11449929; doi:10.1038/s41467-024-52635-5)
Supplement: Supplementary file 13 — Source Data [file 41467_2024_52635_MOESM13_ESM.xlsx]

## Sheet: Table S4 source data
	Prepore	Inter-molecular	interfaces
Chains	Fragment A	Fragment B	ΔiG (A-B)	Interface area (A-B) [Å2]
	residues	residues	[kcal/mol]
B-C	I454-G1195	Q351-D453	-3.3	705.3
C-D	I454-G1195	Q351-D453	-2.8	702.3
A-D	I454-G1195	Q351-D453	-3.8	689.4
A-B	I454-G1195	Q351-D453	-3.1	672.7
Average	I454-G1195	Q351-D453	-3.3 ± 0.4	692.4 ± 12.9
A-B	A156-K350	E21-C91	-1.7	66.1
C-D	A156-K350	E21-C91	-0.7	30.1
A-D	A156-K350	E21-C91	-0.2	22.1
B-C	A156-K350	E21-C91	-0.2	5.4
Average	A156-K350	E21-C91	-0.7 ± 0.6	30.9 ± 22.2
	Prepore	Intra-molecular	interfaces
	Fragment A	Fragment B	ΔiG (A-B)	Interface area (A-B) [Å2]
	residues	residues	[kcal/mol]
D-D	A156-K350	S92-D155	-23.2	1630.8
C-C	A156-K350	S92-D155	-21.4	1619.3
A-A	A156-K350	S92-D155	-18.7	1614.4
B-B	A156-K350	S92-D155	-22.1	1515.6
Average	A156-K350	S92-D155	-21.4 ± 1.7	1595.0 ± 46.2
D-D	I454-G1195	E21-C91	-26.0	1500.7
A-A	I454-G1195	E21-C91	-23.3	1485.3
B-B	I454-G1195	E21-C91	-26.7	1454.9
C-C	I454-G1195	E21-C91	-24.1	1348.3
Average	I454-G1195	E21-C91	-25.0 ± 1.4	1447.3 ± 59.5
C-C	S92-D155	E21-C91	-15.2	751.1
D-D	S92-D155	E21-C91	-15.9	732.8
B-B	S92-D155	E21-C91	-16.0	732.7
A-A	S92-D155	E21-C91	-16.2	726.1
Average	S92-D155	E21-C91	-15.8 ± 0.4	735.7 ± 9.3
B-B	I454-G1195	S92-D155	-4.6	315.6
C-C	I454-G1195	S92-D155	-3.4	314.8
D-D	I454-G1195	S92-D155	-3.8	305.6
A-A	I454-G1195	S92-D155	-2.8	304.6
Average	I454-G1195	S92-D155	-3.7 ± 0.7	310.1 ± 5.1
C-C	Q351-D453	S92-D155	-5.1	207.1
D-D	Q351-D453	S92-D155	-5.4	206.0
A-A	Q351-D453	S92-D155	-5.3	203.2
B-B	Q351-D453	S92-D155	-5.1	201.6
Average	Q351-D453	S92-D155	-5.2 ± 0.1	204.5 ± 2.2
	Pore	Inter-molecular	interfaces
	Fragment A	Fragment B	ΔiG (A-B)	Interface area (A-B) [Å2]
	residues	residues	[kcal/mol]
B-C	S92-D155	S92-D155	-20.7	1327.0
A-B	S92-D155	S92-D155	-22.2	1301.8
A-D	S92-D155	S92-D155	-22.4	1255.4
C-D	S92-D155	S92-D155	-20.8	1304.6
Average	S92-D155	S92-D155	-21.5 ± 0.8	1297.2 ± 26.0
A-C	S92-D155	S92-D155	-5.3	169.7
B-D	S92-D155	S92-D155	-4.9	163.8
Average	S92-D155	S92-D155 (diagonal contact)	-5.10 ± 0.2	166.8 ± 3.0
	(diagonal contact)
D-A	A156-K350	A156-K350	-4.7	882.8
D-C	A156-K350	A156-K350	-3.4	878.7
B-A	A156-K350	A156-K350	-3.9	870.4
C-B	A156-K350	A156-K350	-4.2	795.6
Average	A156-K350	A156-K350	-4.1 ± 0.5	856.9 ± 35.7
A-B	I454-G1195	Q351-D453	-1.6	736.5
B-C	I454-G1195	Q351-D453	-1.3	732.5
C-D	I454-G1195	Q351-D453	-3.3	704.3
A-D	I454-G1195	Q351-D453	-2.5	683.9
Average	I454-G1195	Q351-D453	-2.2 ± 0.8	714.3 ± 21.5
A-D	E21-C91	E21-C91	-7.4	534.3
C-D	E21-C91	E21-C91	-4.9	447.4
A-B	E21-C91	E21-C91	-3.6	398.9
B-C	E21-C91	E21-C91	-2.7	337.0
Average	E21-C91	E21-C91	-4.7 ± 1.8	429.4 ± 72.1
A-D	A156-K350	S92-D155	-0.7	25.3
C-D	A156-K350	S92-D155	-0.7	24.0
B-C	A156-K350	S92-D155	-0.7	23.2
A-B	A156-K350	S92-D155	-0.6	20.9
Average	A156-K350	S92-D155	-0.7 ± 0.04	23.4 ± 1.6
Source data for supplementary table 4: Interfaces between α-LTX subunits in the tetrameric assembly. Each of the four α-LTX monomers were segmented into five fragments, and mutual interactions between fragments A and B as indicated were analyzed by the Pisa server3. Residues E21-C91 correspond to helices α1-α3 that form the transmembrane domain in the pore, residues S92-D155 form the tetrameric c…

## Sheet: Figure 3 source data
z [pm]	Na_radius [pm]	Na_radius_e [pm]	Ca_radius [pm]	Ca_radius_e [pm]
17794	966	24	970	24
17631	938	45	931	43
17467	919	64	862	62
17303	877	78	779	66
17140	813	90	703	70
16976	740	98	624	71
16813	663	99	549	73
16649	590	94	486	73
16485	518	86	436	71
16322	451	78	397	68
16158	391	72	369	64
15995	352	62	343	56
15831	337	56	326	52
15667	348	51	323	50
15504	383	45	340	49
15340	402	37	371	43
15177	369	32	394	34
15013	312	27	343	37
14849	254	28	263	35
14686	186	31	210	30
14522	150	22	207	35
14359	144	23	211	30
14195	170	23	184	26
14031	205	36	173	24
13868	276	42	207	32
13704	337	31	284	37
13541	315	34	339	25
13377	291	27	309	25
13213	316	30	304	22
13050	334	35	338	26
12886	298	37	322	22
12723	255	32	268	23
12559	239	29	241	23
12395	198	42	216	34
12232	128	46	143	34
12068	109	49	106	23
11905	130	54	119	22
11741	123	46	126	17
11577	105	42	99	14
11414	147	24	136	26
11250	133	31	149	27
11087	79	21	90	22
10923	70	18	76	19
10759	98	23	98	24
10596	109	31	108	31
10432	92	41	86	37
10269	106	38	106	48
10105	140	50	147	51
9941	195	62	206	59
9778	227	46	229	36
9614	171	34	163	42
9451	108	34	100	20
9287	100	18	110	23
9123	156	23	164	20
8960	136	32	130	30
8796	116	32	131	30
8633	163	32	182	23
8469	167	24	143	33
8305	109	18	101	16
8142	110	19	127	19
7978	138	16	124	22
7815	113	20	111	21
7651	129	21	145	22
7487	144	20	119	26
7324	98	23	85	31
7160	91	22	106	21
6997	122	26	136	28
6833	153	33	148	25
6669	154	33	153	22
6506	161	23	150	32
6342	133	30	93	21
6179	82	21	93	23
6015	99	24	149	26
5851	152	22	141	25
5688	127	24	132	27
5524	115	36	144	30
5361	130	30	113	29
5197	113	28	108	36
5033	109	38	111	33
4870	106	28	102	27
4706	98	24	78	43
4543	79	34	105	61
4379	98	38	143	35
4215	135	47	138	33
4052	131	43	121	38
3888	125	53	118	39
3725	140	47	112	37
3561	139	39	104	45
3397	105	41	110	63
3234	87	40	122	69
3070	96	44	153	87
2907	150	60	192	122
2743	236	83	245	163
2579	335	116	314	199
2416	449	131	405	226
2252	570	151	510	210
2089	696	168	607	195
1925	822	162	789	152
1761	891	129	779	39
1598	938	90	922	44
Source data for Figure 3: Pore radius from MD simulations of α-LTX with Na+ and Ca2+, respectively. For both simulations, the radius and standard deviation of the pore along the stalk is shown.

## Sheet: Figure 3, FigureS13 source data
'''
Author: Azadeh Alavizargar
Date: 22.08.2024
This code tracks the ions crossing the channel and
writes out the z values as a function of time for each
crossing ion from intracellular to extracellular or vise
versa. It also saves the staring and the end time of
crossing for each ion.
'''
import numpy as np
import pickle
import MDAnalysis as mda
from MDAnalysis.analysis import align
class Analysis():
def __init__(self,gropath,trjpath):
super().__init__()
self.u = mda.Universe(gropath,trjpath)
self.ref = mda.Universe(gropath)
def events(self,species,start_time,end_time,interval):
def vector(r1, r2, dimensions):
delta = r1 - r2
delta = np.where(np.abs(delta) > 0.5 * dimensions, delta - dimensions*np.sign(delta), delta)
return delta
r_max = 18.0
min_samples_in = 1
max_jump = 10
sel_L114 = self.u.select_atoms('protein and resid 94 and name CA')
sel_S92 = self.u.select_atoms('protein and resid 72 and name CA')
sel_G61 = self.u.select_atoms('protein and resid 41 and name CA')
sel_S92_ref = self.ref.select_atoms('protein and resid 72 and name CA')
sel_G61_ref = self.ref.select_atoms('protein and resid 41 and name CA')
sel_ref = self.u.select_atoms('protein and backbone and resid 41:96')
sel_ref_align = self.ref.select_atoms('protein and backbone and resid 41:96')
ref = sel_ref_align.center_of_geometry()
thrs_min = sel_G61_ref.center_of_mass()[2] - ref[2]
thrs_max = sel_S92_ref.center_of_mass()[2] - ref[2]
sel_ions = self.u.select_atoms('resname {}'.format(species))
ion_dict = {}
for i_ion in range(sel_ions.n_atoms):
ion_dict[i_ion] = [[], [], []]
ion_dict1 = {}
for i_ion in range(sel_ions.n_atoms):
ion_dict1[i_ion] = [[], [], []]
flag = {}
for i_ion in range(sel_ions.n_atoms):
flag[i_ion] = False
flag1 = {}
for i_ion in range(sel_ions.n_atoms):
flag1[i_ion] = False
ion_traj_out = []
ion_traj_in = []
L114_z = []
S92_z = []
G61_z = []
time = []
data_in = pd.DataFrame([])
data_out = pd.DataFrame([])
dt = self.u.trajectory.dt
start_frame = int(start_time / dt)
end_frame = int(end_time / dt)
time_interval = int(interval / dt)
for i_ts,ts in enumerate(self.u.trajectory[start_frame:end_frame:time_interval]):
box = self.u.dimensions
MDAnalysis.analysis.align.alignto(sel_ref, sel_ref_align, select='all')
L114 = sel_L114.center_of_geometry()
S92 = sel_S92.center_of_geometry()
G61 = sel_G61.center_of_geometry()
ions_xyz = vector(sel_ions.positions,ref,box[:3])
ions_rz = np.empty((sel_ions.n_atoms,2))
ions_rz[:,0] = np.linalg.norm(ions_xyz[:,0:2], axis=1)
ions_rz[:,1] = ions_xyz[:,2]
L114_z.append(L114[2] - ref[2])
S92_z.append(S92[2] - ref[2])
G61_z.append(G61[2] - ref[2])
t = self.u.trajectory.time
time.append(t)
for i_ion in range(sel_ions.n_atoms):
if len(ion_dict[i_ion][0]) == 0:
if ions_rz[i_ion,1] < thrs_min and ions_rz[i_ion,0] < r_max:
ion_dict[i_ion][0].append(t) # save time
ion_dict[i_ion][1].append(ions_rz[i_ion,1]) # save z
ion_dict[i_ion][2].append(ions_rz[i_ion,0]) # save r
else:
if np.abs(ions_rz[i_ion,1] - ion_dict[i_ion][1][-1]) < max_jump: # extend the current fragment
if flag[i_ion] == False:
if ions_rz[i_ion,1] > thrs_min and ions_rz[i_ion,0] < r_max:
ion_dict[i_ion][0].append(t) # save time
ion_dict[i_ion][1].append(ions_rz[i_ion,1]) # save z
ion_dict[i_ion][2].append(ions_rz[i_ion,0]) # save r
flag[i_ion] = True
else:
ion_dict[i_ion] = [[], [], []]
if (ions_rz[i_ion,1] > thrs_max + 5) or (ions_rz[i_ion,1] < (thrs_min - 5)) or (ions_rz[i_ion,0] > r_max):
ion_dict[i_ion][0].append(t) # save time
ion_dict[i_ion][1].append(ions_rz[i_ion,1]) # save z
ion_dict[i_ion][2].append(ions_rz[i_ion,0]) # save r
if np.max(ion_dict[i_ion][1]) > - 30: # save the previous trajectory fragment
ion_traj_out.append(ion_dict[i_ion])
data_out = data_out.append(pd.DataFrame({'id': i_ion, 'time_in':ion_dict[i_ion][0][0], 'time_out':ion_dict[i_ion][0][-1]\
, 'duration':'{}'.format(ion_dict[i_ion][0][-1]-ion_dict[i_ion][0][0])\
, 'z_max':'{:2.2f}'.format(np.max(ion_dict[i_ion][1])), 'z_min':'{:2.2f}'.format(np.min(ion_dict[i_ion][1]))\
, 'r_max':'{:2.2f}'.format(np.max(ion_dict[i_ion][2]))}, index=[0]), ignore_index=True)
ion_dict[i_ion] = [[], [], []]
flag[i_ion] = False
else:
ion_dict[i_ion][0].append(t) # save time
ion_dict[i_ion][1].append(ions_rz[i_ion,1]) # save z
ion_dict[i_ion][2].append(ions_rz[i_ion,0]) # save r
else:
ion_dict[i_ion] = [[], [], []]
for i_ion in range(sel_ions.n_atoms):
if len(ion_dict1[i_ion][0]) == 0:
if ions_rz[i_ion,1] > thrs_max and ions_rz[i_ion,0] < r_max:
ion_dict1[i_ion][0].append(t) # save time
ion_dict1[i_ion][1].append(ions_rz[i_ion,1]) # save z
ion_dict1[i_ion][2].append(ions_rz[i_ion,0]) # save r
else:
if np.abs(ions_rz[i_ion,1] - ion_dict1[i_ion][1][-1]) < max_jump: # extend the current fragment
if flag[i_ion] == False:
if ions_rz[i_ion,1] < thrs_max and ions_rz[i_ion,0] < r_max:
ion_dict1[i_ion][0].append(t) # save time
ion_dict1[i_ion][1].append(ions_rz[i_ion,1]) # save z
ion_dict1[i_ion][2].append(ions_rz[i_ion,0]) # save r
flag[i_ion] = True
else:
ion_dict1[i_ion] = [[], [], []]
else:
if (ions_rz[i_ion,1] < thrs_min - 5) or (ions_rz[i_ion,1] > (thrs_max + 5)) or ions_rz[i_ion,0] > r_max:
ion_dict1[i_ion][0].append(t) # save time
ion_dict1[i_ion][1].append(ions_rz[i_ion,1]) # save z
ion_dict1[i_ion][2].append(ions_rz[i_ion,0]) # save r
if np.min(ion_dict1[i_ion][1]) < - 18 : # save the previous trajectory fragment
ion_traj_in.append(ion_dict1[i_ion])
data_in = data_in.append(pd.DataFrame({'id': i_ion, 'time_in':ion_dict1[i_ion][0][0], 'time_out':ion_dict1[i_ion][0][-1]\
, 'duration':'{}'.format(ion_dict1[i_ion][0][-1]-ion_dict1[i_ion][0][0])\
, 'z_min':'{:2.2f}'.format(np.min(ion_dict1[i_ion][1])), 'z_max':'{:2.2f}'.format(np.max(ion_dict1[i_ion][1]))\
, 'r_max':'{:2.2f}'.format(np.max(ion_dict1[i_ion][2]))}, index=[0]), ignore_index=True)
ion_dict1[i_ion] = [[], [], []]
flag[i_ion] = False
else:
ion_dict1[i_ion][0].append(t) # save time
ion_dict1[i_ion][1].append(ions_rz[i_ion,1]) # save z
ion_dict1[i_ion][2].append(ions_rz[i_ion,0]) # save r
else:
ion_dict1[i_ion] = [[], [], []]
data_in.to_csv('{}_traj_out.dat'.format(species.split(' ')[0]), sep='\t', header=True, index=False)
data_out.to_csv('{}_traj_in.dat'.format(species.split(' ')[0]), sep='\t', header=True, index=False)
with open('ion_traj_out.pk','wb') as fout:
pickle.dump(ion_traj_in, fout)
with open('ion_traj_outside.pk','wb') as fout:
pickle.dump(ion_traj_out, fout)
Source data for MD simulations of ions crossing the transmembrane channel (Figures 3 c,d; Supplementary figure 13: This python code tracks the ions crossing the channel and writes out the z values as a function of time for each crossing ion from intracellular to extracellular or vice versa. It also saves the staring and the end time of crossing for each ion.
